# Supplementary material for: Influence of the Demographic, Social, and Environmental Factors on the COVID-19 Pandemic—Analysis of the Local Variations Using Geographically Weighted Regression
Source: Int J Environ Res Public Health. 2022 Sep 20;19(19):11881. doi: 10.3390/ijerph191911881 (PMC9564649; doi:10.3390/ijerph191911881)
Supplement: Supplementary file 1 [file ijerph-19-11881-s001.zip › Supplementary Materials.xlsx]

## Sheet: data
	D1	D2	D3	D4	D5	D6	D7	S1	S2	S3	S4	S5	S6	S7	E1	E2	E3	E4
	Demographic	Demographic	Demographic	Demographic	Demographic	Demographic	Demographic	Social	Social	Social	Social	Social	Social	Social	Environmental	Environmental	Environmental	Environmental
SARS-CoV-2	Total population	Urban population	Rural population	Population age: under 16	Population age: 16-25	Population age: 25-55	Population age: over 55	Number of beds in general hospitals	Physicians (total working staff) per 10,000 population	Nurses and midwives per 10,000 population	Households benefiting from community social assistanc eaccording to the criterion of income	Families receiving family benefits for children	Families with assistance on the basis of poverty	Benefit payments from the 500+ program	Emission of air pollutants - particulates	Emission of air pollutants - gases	Forest cover	Share of parks, greens, and neighborhood green areas
9745	90103	43079	47024	14203	8310	38852	28738	170	29.7	58.6	1561	2160	858	65276525	16	38124	59	0.1
8286	100813	79461	21352	13984	8326	42216	36287	158	30.3	38.6	1944	2498	1026	66161052	12	25314	20.6	0.5
9256	89102	66980	22122	14491	8075	37660	28876	200	52.1	105.9	1572	1623	707	67440102	39	1068239	21.9	0.4
2954	34870	14338	20532	5587	3805	14588	10890	0	14.3	14.3	1380	1387	823	28273788	5	3361	28.6	0
4175	50116	27725	22391	7452	4516	21191	16957	75	28.1	33.1	1295	1179	515	34264030	30	26297	21.8	0.2
5528	63591	28172	35419	8792	5595	27242	21962	718	34	62	1725	1655	939	40912226	8	36877	48.1	0.2
3620	43239	24829	18410	6131	4120	18160	14828	369	30.5	61.3	932	1022	378	28185540	10	16290	37.8	0.1
10600	157996	100775	57221	21523	13226	65948	57299	969	41.2	79.5	3821	3664	2301	95421246	33	33610	43	0.2
6959	55166	16843	38323	8897	5218	23653	17398	0	16.3	19	1463	1377	975	43137377	2	32096	15.6	0.1
5647	54254	33803	20451	7643	5151	23154	18306	234	10	16.6	1095	1195	593	32970533	9	21202	23.6	0.2
10024	106150	77830	28320	16799	8886	44894	35571	683	68.1	94.8	1384	1618	796	77676342	132	151738	31.2	0.3
3664	45925	23008	22917	6620	4349	19534	15422	331	4.1	8.1	1151	1241	811	29203105	9	996	33.9	0.1
4928	36999	11312	25687	6456	3726	15440	11377	298	34.9	73	797	1327	380	32434196	0	0	40.5	0.2
9162	107269	61375	45894	17994	9836	47102	32337	198	25.8	40.8	1445	2757	775	88083108	12	37148	31.3	0.2
8252	76752	48853	27899	12861	6691	33476	23724	198	30.7	45.6	1166	1552	267	60489513	16	67442	19.5	0.2
7600	63065	36443	26622	10888	6401	27732	18044	0	12.4	15.7	1791	1174	863	50680213	187	164667	36.1	0.3
5998	43570	14686	28884	6795	4058	18702	14015	125	35.1	45.9	1173	1104	189	32384467	19	76670	8.8	0.2
6157	55079	9539	45540	9569	5026	24824	15660	0	4.9	8.5	726	995	291	44999340	7	48350	12.7	0.1
11697	156921	107388	49533	23305	13313	66965	53338	418	36.5	54.5	3380	3289	1808	107991614	68	162709	13.7	0.5
7867	85253	31147	54106	14520	7900	37402	25431	367	36.7	49.9	1539	2369	871	71591712	0	545	26	0.1
6070	55611	36079	19532	7699	4873	23578	19461	41	23	43.5	1565	1400	1091	35410773	1	1170	41.3	0.2
5163	46818	24856	21962	7182	4121	20298	15217	103	35	63.4	1052	991	722	33699032	14	216822	34.7	0.3
19385	151385	22310	129075	31087	12735	70749	36814	44	22.4	14.3	1287	2151	549	154270054	83	540171	10.7	0.2
5159	64802	28860	35942	8965	5892	27639	22306	126	22.7	30.4	1749	1829	974	42369825	0	0	20.1	0.3
7399	89188	60322	28866	12614	7912	38175	30487	572	26.6	56.6	1913	1440	1205	50322778	251	5548385	47.8	0.2
21230	43490	21395	22095	6498	3896	18751	14345	97	30.1	54.7	1289	1227	1001	29986630	25	8010	20.1	0.1
10547	79061	79061	0	10287	5793	32033	30948	576	73.6	108.9	1722	1437	1168	46846909	24	86261	32.6	1.6
9361	99350	99350	0	14803	8281	42112	34154	587	51.8	97.1	2388	2149	1344	67503441	33	365070	4.1	4.5
70150	642869	642869	0	99997	42197	289318	211357	4744	129.7	114.5	6382	6569	3025	428245987	139	1197281	7.6	5.2
8675	111356	111356	0	14459	8792	45170	42935	751	50.6	91.7	2829	2585	2133	64256306	194	268430	30.5	2.2
5948	55066	24563	30503	8487	5273	23316	17990	132	64.1	98.1	2214	2070	1620	43656696	19	6207	7.4	0.3
6429	79097	33978	45119	14480	8082	34355	22180	173	24.9	40.8	2300	2791	1275	72836772	16	54529	21.7	0
16920	118683	26724	91959	21501	12139	53793	31250	57	24	18	2303	2765	1245	107785217	57	63314	40.6	0.1
13260	51925	19510	32415	8764	5238	22596	15327	131	20.2	37	1561	1718	1094	42676632	0	1166	6.8	0.2
4800	45018	16689	28329	7739	4833	19414	13032	136	29.3	46.6	1446	1762	850	39819200	6	11059	19.9	0.1
4508	40238	5010	35228	7250	4361	17477	11150	35	17.1	19.6	1645	1509	980	37096759	0	2344	14.6	0.1
14433	159814	102860	56954	23882	14777	69033	52122	451	33.6	55	4849	4869	3069	117883017	554	2471445	10.4	0.3
6043	65750	20078	45672	11278	7284	28539	18649	235	24	43.8	4079	3354	2869	60257805	3	13225	23	0.1
7243	45619	17397	28222	7293	4524	19566	14236	122	20.8	43.8	1463	1497	535	36251815	29	26029	16.4	0
9389	86311	36683	49628	15041	8950	37346	24974	141	27.8	42.3	2813	3036	1632	74518032	30	78122	23	0.1
3921	40321	9942	30379	6049	3980	17247	13045	216	36.2	67.7	1562	1764	783	32349373	0	21566	5	0.1
4592	43486	16130	27356	7378	4506	18183	13419	151	24.1	43.7	2122	1992	1629	38796747	1	20192	20	0.1
4480	41056	17422	23634	7092	4293	17398	12273	131	34.3	45.3	1189	1254	477	33907703	0	0	24.7	0.1
8829	98952	31421	67531	16918	9844	42688	29502	253	27.9	60.6	3124	3403	1770	84353069	233	2168769	35.5	0.1
11919	108345	14449	93896	20708	11546	48780	27311	92	15	20.7	2599	3570	1426	104853169	44	77564	33.7	0
6288	48383	13649	34734	8628	5303	20103	14349	120	29.6	48.8	1378	1903	753	43812731	0	0	48.7	0
5585	34194	13518	20676	5625	3461	14708	10400	48	32.5	40.7	978	1158	589	28400837	2	11417	8.4	0
11948	86037	16955	69082	13278	8946	37188	26625	0	15.1	19.1	3513	3142	2571	68141544	10	128008	18.7	0
7805	70190	29578	40612	11692	6954	29897	21647	127	33.2	41.7	2207	2617	1242	58749293	279	1457167	17.3	0.1
40654	348190	348190	0	50079	26992	147853	123266	3354	133.7	153.2	6053	6362	2272	232827602	137	789295	27.7	7.6
11447	94368	94368	0	14750	8141	38763	32714	974	67.1	95.3	3145	2891	2151	70111632	95	189104	18.8	5.2
23895	201447	201447	0	30531	17559	86563	66794	1245	80.8	92.9	3895	3694	3801	139769380	29	302714	24.6	3.4
9950	109883	109883	0	15365	9563	45783	39172	543	67.3	83.1	4650	2809	3570	70092813	536	1839785	24.1	1.6
10098	110772	22313	88459	18573	12333	46816	33050	118	13.6	25.2	3108	4698	1316	97805880	16	21185	27.6	0
7519	100919	33551	67368	15648	10320	43209	31742	261	24.8	49.6	2226	4219	981	82243974	43	12836	39.1	0
7627	78014	7885	70129	12331	8189	33959	23535	0	4.4	14.6	2505	3207	1332	62201537	3	6614	18.7	0.1
5945	62847	17528	45319	8754	6248	26084	21761	323	17.2	54.3	1603	2020	1067	43472561	42	75414	13.1	0.1
3752	45709	13338	32371	6897	4900	19358	14554	250	37	74.8	1166	1618	763	35743483	6	2144	40.7	0
6213	63258	18630	44628	8661	5962	26064	22571	239	27.2	58.8	1888	1833	1201	42916675	89	139581	15.3	0.1
6873	95348	38412	56936	13785	9486	40156	31921	260	36	56.9	2801	3108	1510	70081509	20	51009	21.3	0.1
6713	88352	27211	61141	14464	8902	38019	26967	213	31	87.7	2372	3319	1343	75828321	19	32452	20.9	0.1
15852	155566	11332	144234	27281	16324	68301	43660	171	14.1	24.4	3006	5048	1481	143204650	34	21185	10.3	0.1
6816	57331	18820	38511	10023	5653	25157	16498	211	49.7	49.9	988	1423	631	49829308	5	45893	13.9	0.2
9793	106816	32228	74588	19609	11992	44675	30540	472	24.5	48.6	1541	5213	884	107883461	18	48982	22	0.1
13482	59208	18391	40817	9123	5708	25062	19315	233	36.8	41.4	1229	2581	880	49387795	60	17017	22.8	0.1
3486	34711	10648	24063	5494	3458	14518	11241	216	48.4	78.1	1381	1404	834	28284531	13	12996	24.9	0
13314	113173	53700	59473	16500	11069	46546	39058	431	73.5	64.7	2182	3200	1144	83194677	583	1855390	25.6	0.2
4057	58858	15656	43202	9961	6426	24499	17972	264	39.8	67.6	1566	2653	756	53596767	14	39467	21.3	0
4258	55988	25692	30296	8963	5645	23158	18222	80	58	42.7	1248	1847	726	46321838	17	15121	22.2	0.1
10387	71840	41709	30131	11017	6355	30464	24004	185	37.4	49.3	1286	1671	761	54003691	13	72827	11.3	0.4
5709	82762	25694	57068	11958	8290	35118	27396	460	24	61.5	1905	3083	964	60679948	11	19044	21.9	0.1
4424	38353	13066	25287	6006	3652	16144	12551	228	56.3	68.1	1390	1545	905	30027935	2	29704	40.8	0
7843	106122	11230	94892	15556	11367	45117	34082	52	12.6	30.9	2479	3985	1031	81187696	28	63676	23.3	0
6480	57170	57170	0	9189	5302	24694	17985	604	72.2	153.4	843	1919	537	46804547	51	54774	12.6	1.5
6852	61932	61932	0	8410	5066	26352	22104	532	56.2	125	1422	1574	912	41481784	117	1484039	7.5	4.3
38836	339784	339784	0	52911	26033	148155	112685	3460	204.9	197.9	6164	6727	3462	249480039	86	791210	11.1	5.3
6144	63437	63437	0	9154	5605	26830	21848	721	131.5	205.2	1650	1811	988	43931218	37	73949	1.7	6.9
7730	71836	24461	47375	12494	7101	31969	20272	110	25.2	32.6	1932	1764	795	58963760	90	318859	44.6	0.1
7604	54829	27852	26977	8568	5207	23778	17276	62	25.5	38.1	1553	1234	1006	36713537	132	48568	60.2	0.1
6751	57565	29790	27775	9194	5132	24766	18473	230	47.3	85.3	1790	1439	821	42975467	48	45158	52.7	0.1
7811	86156	56703	29453	14020	8177	36280	27679	480	51.7	79.7	2289	2264	1211	64658090	20	22445	39.2	0.2
6138	46929	29815	17114	7839	4497	20817	13776	121	25.8	45.2	1460	945	670	32813244	15	1202669	47.1	0.1
4367	49009	23061	25948	8197	4641	20854	15317	126	28.8	55.9	2255	1674	1379	39705025	27	66693	50.2	0.1
4122	35193	14719	20474	5936	3268	15361	10628	357	33.2	81.3	1573	850	981	27067599	26	9154	55.4	0.1
5783	55790	26717	29073	9389	5265	23912	17224	175	56.5	81.4	1115	1202	790	43898620	7	22441	42.2	0.1
7342	75559	33563	41996	12503	7244	33191	22621	221	29.8	41.6	1869	1968	1302	58789443	142	117915	49.3	0.1
6076	78953	47711	31242	12160	7457	33792	25544	121	18.4	41	2609	2100	1828	56209334	64	81427	46.8	0.1
8902	96111	57901	38210	15012	9222	41362	30515	347	35.8	52.2	2927	2207	2154	66303710	107	309072	53.9	0.5
3512	38831	19415	19416	6642	3986	16566	11637	57	30.4	43.8	1305	1383	503	33237137	0	414	39.3	0.1
13614	123609	123609	0	19595	9791	52831	41392	767	74.9	91	2248	2473	1309	89123836	28	471384	4.3	4.7
13767	141222	141222	0	22883	10885	61138	46316	804	76.5	97.4	2010	2602	1677	103250223	36	603784	53.1	0.8
9691	112779	64514	48265	19083	9960	48634	35102	770	51.3	84.1	3143	2753	1597	91125207	774	32882772	29.2	0.2
8410	96569	56342	40227	13749	8320	40119	34381	331	41.2	49.6	3277	2402	1396	65863727	63	115129	5.1	0.2
3645	49918	17143	32775	7599	4536	21486	16297	112	50.1	47.5	935	1623	398	39195716	9	12506	21.9	0.1
4602	49747	13971	35776	7423	4693	20682	16949	219	45	64.1	1488	1349	896	37597766	0	0	5.7	0.1
7057	78099	28224	49875	12233	7558	32524	25784	180	29.1	27.9	1303	2093	632	63342276	20	63619	10	0.1
9179	72179	23554	48625	12205	6541	31132	22301	0	27.3	22.2	1371	1646	679	61604030	1	11554	24.3	0.1
3553	76106	24886	51220	12930	7878	31767	23531	155	21.7	42.3	2084	2916	742	68333769	105	132742	31.2	0
15435	119291	82963	36328	18035	9580	50791	40885	288	43.2	37.9	2171	2787	738	87742445	48	52665	26.4	0.4
4425	51220	12472	38748	7793	5091	21914	16422	28	14.8	21.3	1305	1938	396	40760967	78	1636629	26.4	0.1
7332	91353	8505	82848	15741	9521	38921	27170	28	8	10.4	2032	3183	1028	81204800	10	15586	24.6	0
3514	41108	10374	30734	6350	3777	17451	13530	246	29.9	32.1	1054	1471	392	33240444	0	0	15.7	0.1
9970	112644	52109	60535	16698	10973	47616	37357	379	47.5	56	3472	3973	2052	86687279	32	82344	31.2	0.1
3562	48592	20475	28117	8116	4647	20223	15606	68	41.6	30.5	1140	1932	449	43397231	0	3428	12.8	0.2
9679	117674	50643	67031	18652	11544	50019	37459	722	55.5	83.5	2299	4213	1118	95493218	47	87394	20.4	0.1
3257	38174	0	38174	6599	3794	16130	11651	0	6	3.7	682	1114	322	44620493	0	971	21.9	0
9198	116519	61960	54559	18659	10674	48500	38686	462	42.1	58.9	3393	3881	782	97108387	50	431993	31.3	0.2
6541	76256	22269	53987	12017	7590	32131	24518	233	35.3	46.8	1295	2656	563	60424549	74	51960	24.6	0.1
2772	42105	8517	33588	6957	4318	18136	12694	37	17.6	26.4	886	1674	462	37174694	110	118312	25.9	0.1
5998	66380	43588	22792	10563	6195	28303	21319	128	29.8	41.4	1356	2062	628	53128932	39	81343	21.9	0.2
18632	166113	114837	51276	26061	14445	70655	54952	744	61.6	59.4	3723	4155	1976	132582912	74	250663	18.9	0.2
3353	30833	12501	18332	4937	2784	13301	9811	162	114.2	75.6	774	1158	471	26019169	3	12764	13.8	0.1
90742	679941	679941	0	92457	48275	280478	258731	5560	128	125.4	14809	12135	4707	421951543	57	1965530	8.9	5.7
6557	73090	73090	0	11385	6237	30489	24979	394	53.9	69.2	2013	1880	798	53373009	263	119235	20.6	1.4
5573	48089	48089	0	8150	3983	19790	16166	270	67.6	89	863	804	528	37672474	73	83506	4.6	3.6
10032	106858	32476	74382	20102	11022	46524	29210	192	37.3	52.9	1669	3535	848	104193783	6	84182	28.5	0.1
6986	93201	19159	74042	16320	9897	40985	25999	251	32.9	50.5	1609	2979	630	84715291	14	27522	18.6	0.1
11739	124536	76585	47951	18247	10317	52976	42996	473	64.3	64.4	2781	2452	1734	88468518	186	1339599	37.4	0.8
3882	59174	16021	43153	9464	6075	26786	16849	209	32.1	53.6	1686	2457	916	49581600	0	0	11.4	0
7206	108886	35108	73778	18881	11199	46480	32326	458	36.2	72.6	3311	4842	1827	101465814	86	44629	43.3	0.1
33849	279239	44845	234394	49664	27336	122830	79409	336	25.1	20.7	3580	6698	1934	257328610	91	1174290	12.2	0.1
7722	131764	23051	108713	27167	16136	56047	32414	447	31.3	52.1	3335	6520	1702	148887465	16	16730	38.7	0
4202	48818	11569	37249	7436	4520	20357	16505	235	52	91.4	927	1340	379	38127727	17	22152	12	0
11941	127600	31426	96174	24643	13751	55893	33313	291	44.9	58.9	1955	5186	866	131744194	14	14378	35.6	0.1
13546	216796	36299	180497	43616	26292	93769	53119	346	22.5	35.3	5687	10670	2379	236250323	9	6013	44.2	0.3
9669	191782	51776	140006	34176	21352	84237	52017	643	49.3	67.2	2571	8968	1226	185125102	5	15709	37.6	0.1
9966	111217	53837	57380	16479	9560	47081	38097	418	47.8	60.7	1755	2107	958	80610405	115	340246	36.5	0.2
13152	153486	80515	72971	24426	13591	65433	50036	434	37.2	52.1	2472	2475	1325	116672678	90	662042	9.8	0.5
3406	43222	8428	34794	6816	4228	18758	13420	163	37.7	62.9	957	1365	386	36479651	7	2765	1.5	0
7311	84232	20278	63954	14970	9127	36218	23917	317	42.5	78.1	1729	3693	1162	78860247	7	20890	48.1	0
13448	201497	23796	177701	34540	22393	89242	55322	114	18.9	28.4	4266	7435	1699	182318124	12	65229	21.7	0
4831	68072	27010	41062	11615	6827	29138	20492	627	45.4	76.8	1069	3059	545	61968553	0	2769	45.4	0.1
14402	160006	43201	116805	28366	16171	69607	45862	238	23.9	39.4	2318	5569	1205	146879928	40	52807	23.7	0.2
16511	129136	37413	91723	24806	12213	58191	33926	0	27.5	17.7	1954	3327	996	127258299	3	14638	15.8	0.3
98150	779115	779115	0	122425	55963	351839	248888	5816	169.8	160.2	10584	8251	5762	540004203	591	3913849	4.3	5.8
6602	83794	83794	0	14058	7931	35778	26027	744	87.1	125.7	1655	2631	1000	70949243	44	69416	11	1.7
10374	108470	108470	0	14875	9420	45435	38740	998	112.1	155.6	2367	2349	1591	73226967	282	1106381	4	1.8
2866	33410	7785	25625	6094	3680	14187	9449	0	29.3	23.9	530	1686	530	34418833	14	7759	25.2	0
7498	89423	47146	42277	14489	8906	37289	28739	455	43.7	75.3	1886	2771	990	74031628	180	399916	17.1	0.1
8395	108981	30949	78032	21019	11870	45966	30126	270	34.8	41.8	1854	4036	1064	111673033	29	16716	30.6	0.1
3463	44899	20476	24423	6621	4352	19009	14917	322	63	116.7	1280	1552	828	34232499	7	20680	22.7	0.1
14040	95963	52385	43578	18525	8563	41250	27625	297	75	52.2	2014	1778	1057	93116011	0	3490	11.7	0.3
9752	98311	34664	63647	17006	9231	41417	30657	273	35.7	49	1648	3219	630	89493952	58	121500	13.1	0.1
6395	59997	17072	42925	9247	6052	24825	19873	261	44	99.8	1548	1932	1083	47593572	393	14932015	31.9	0.1
16848	118585	58471	60114	22660	10514	52244	33167	174	49.5	19.5	2455	1849	893	114563966	36	74024	30.3	0.5
3016	33874	5455	28419	5038	3105	13930	11801	215	31.6	92.7	970	1266	541	26136285	17	4473	21.4	0
2206	30774	7042	23732	5110	3109	12424	10131	111	51.7	92.9	925	1314	603	27370631	11	12997	22.7	0
2852	44892	12431	32461	7573	4818	18328	14173	187	33.9	56.8	1683	2006	806	40895709	1	1341	26.5	0
15946	154526	71061	83465	28988	15087	66249	44202	315	33.9	32.9	2587	4398	1250	153276816	17	76284	21.7	0.1
4696	72626	31246	41380	12024	7831	30842	21929	182	26.2	46.5	1439	3145	713	64313616	2	10133	21	0
7537	79378	39559	39819	13559	7427	34299	24093	174	43.2	45.6	1732	2090	951	69694684	16	54901	26.1	0.1
6006	88654	3421	85233	16073	10286	38738	23557	0	7.9	10.3	1666	4895	1102	89725353	0	11490	32.1	0
4532	72328	24323	48005	11565	7750	30110	22903	199	34	80.3	1733	2634	955	61140116	82	115724	29	0
16441	124352	75185	49167	22428	10984	52441	38499	1091	77.2	91.8	2127	2540	1144	115400034	21	13272	29.9	0.1
26978	188281	81731	106550	38544	16627	83772	49338	763	72.3	58.2	2227	2665	1092	192661354	15	11028	18.3	0.4
10705	110952	9583	101369	18370	11864	48870	31848	0	10	16.2	3135	3788	1320	95367190	13	5354	17.3	0
7495	87054	26501	60553	14339	9027	36752	26936	258	35.6	53.1	1962	3173	765	76029766	28	59006	14.2	0.1
22843	165912	98694	67218	30408	13636	71548	50320	407	50.7	53.8	2166	2113	761	152231908	62	121597	11.1	0.9
4460	52511	20290	32221	9350	5713	21731	15717	261	38.3	62.5	1873	2466	1308	50679365	4	21565	30.8	0
2948	41455	5801	35654	6397	4415	17251	13392	45	22.7	31.1	953	2099	578	35391036	13	18017	34.3	0
4031	51824	19414	32410	8951	5409	22008	15456	165	35.9	48	1352	2153	737	48259876	13	13173	19.1	0
16860	152291	27240	125051	27179	16909	66223	41980	188	18.1	28.3	2901	7234	1555	147619238	42	28305	26.9	0.1
8367	81362	1750	79612	14421	9291	34399	23251	0	4.8	5.4	1891	3155	1118	79127822	22	13447	19.1	0
3579	51954	17933	34021	8408	5734	22057	15755	155	24.8	49.1	1633	2408	818	45172176	5	35427	13.8	0
10255	85045	36282	48763	14575	8004	36255	26211	291	38.9	47.3	1798	2224	960	74020742	26	61613	14.9	0.1
3813	53804	21032	32772	8401	5477	21706	18220	237	27.3	70.4	1362	1639	479	43478501	15	27237	22.2	0
2508	39672	11687	27985	6395	4214	17054	12009	0	21.9	35	1381	1772	1091	33208144	4	10271	32.8	0.2
17448	118613	41175	77438	21952	10714	50924	35023	68	43.8	30.5	1237	1514	624	112270085	5	15082	25.4	0.3
5282	65822	19421	46401	11206	6753	27370	20493	162	16.9	32.4	1762	2815	1280	60342696	12	9465	27.9	0
33464	249299	173623	75676	51282	23239	112093	62685	294	33.2	32.3	4232	6671	2323	267595274	27	41516	29.1	0.1
6089	74220	26997	47223	13696	7746	31886	20892	203	31.3	51.1	1688	3018	831	72391328	38	51711	34.1	0
3050	36166	7715	28451	6040	3787	15367	10972	40	31.2	40.1	1159	1735	390	32094937	0	4607	17.9	0
2073	38515	12317	26198	6243	4184	16061	12027	99	22.3	57.6	976	1940	592	35035786	90	10317	21.7	0
7999	75749	46171	29578	13060	6764	32034	23891	247	27.7	41.8	1415	2045	852	66013362	23	41501	22.6	0.2
3685	52055	52055	0	8495	4878	21592	17090	491	87.8	147.3	1565	1399	1014	41830858	204	2196941	15.4	3.5
9963	119425	119425	0	18383	10123	50561	40358	1041	101.8	122.8	3435	2744	1701	84360400	343	7827626	5	3.1
15511	211371	211371	0	32592	18734	88611	71434	1317	86.5	114.1	4860	6822	3664	162837246	104	240280	6.9	4
6237	78185	78185	0	14485	6652	32838	24210	800	147.2	187.6	1467	1884	929	69158256	38	161296	6.5	3.2
252622	1790658	1790658	0	301697	112725	797514	578722	11970	149.5	143.2	20186	14260	10765	1366004134	395	5637881	14.1	6.4
7863	89804	50001	39803	13948	8290	38622	28944	204	27.1	33.6	2103	1855	1194	64657139	28	102529	18.9	0.2
5467	45552	21392	24160	6295	4208	19168	15881	105	27.7	96.4	1337	895	929	29808859	83	10948	6.4	0.1
11935	93880	60641	33239	12715	8007	40673	32485	368	39.7	65.2	1788	1407	1056	56685480	168	1270518	23.3	0.2
5992	65470	32898	32572	9036	5989	28982	21463	166	36	42.9	1406	1704	796	42718746	32	58507	29.9	0.2
6466	63747	34405	29342	8893	5480	28535	20839	116	27.3	40.6	1295	914	529	39709736	240	3893603	23.8	0.4
4620	42634	16596	26038	6687	3956	18348	13643	182	18.5	44.1	845	1017	476	31790914	40	20335	27.8	0.2
14863	135948	72993	62955	18562	12370	58448	46568	983	32.7	70.7	3748	3245	1765	87381850	30	334455	13.1	0.2
5184	64293	23166	41127	9182	5726	28059	21326	148	30.6	54	1076	1470	389	44321191	15	24088	35.3	0
11401	123726	21505	102221	17503	10685	55752	39786	209	17.2	23.8	2093	2105	944	82231324	46	312388	45.8	0.1
5711	55237	28988	26249	8090	4950	23727	18470	140	15.9	39.1	1428	1076	438	37005178	14	16769	11.4	0.1
7970	74300	32528	41772	10671	6323	33337	23969	157	35.3	42.7	1350	1196	434	50022946	81	194057	40.6	0.3
15983	128035	128035	0	18784	8979	55384	44888	1061	126.9	199.7	1568	1629	759	85065222	453	7562777	10.2	2.1
1805	21664	9041	12623	3263	2081	9574	6746	105	31.4	97.9	652	772	414	16189112	3	12839	70.4	0
3927	65567	7438	58129	11112	7072	28399	18984	441	38.6	94.3	1866	2520	979	57770161	1	750	30.9	0
9132	135299	53177	82122	22950	13780	59521	39048	474	24	50	3558	4570	1768	118283070	42	72011	25.6	0.1
10263	120247	46497	73750	19054	12625	52447	36121	292	36.9	80.7	2868	4357	757	96399006	10	171402	22.6	0.1
7404	113450	36282	77168	17217	11392	49925	34916	361	31.7	63.5	3541	4286	2254	88981488	80	174522	37.7	0.1
3837	62246	9004	53242	9788	6822	28320	17316	149	28.4	63.9	1684	2486	682	52475854	8	60623	36.1	0
7337	112283	13392	98891	18862	11988	48075	33358	0	28.1	43.8	2533	3877	1573	94653446	10	38093	38.9	0.1
5262	69370	19597	49773	11023	7477	30363	20507	376	30.1	68.8	1825	2835	864	58085303	11	369137	31.9	0.1
3988	55217	18893	36324	8330	5599	24274	17014	229	29.7	82.9	1483	2181	439	42279923	6	507	48.2	0
9045	81049	17711	63338	14355	8318	34910	23466	290	30	61.4	1622	2914	742	75558378	29	39820	20.9	0.2
10875	136660	65330	71330	22793	13488	59872	40507	490	32.6	71	2221	3577	758	113717832	107	319377	24.3	0.2
4733	66589	23531	43058	9855	6915	29989	19830	192	22.7	42	1806	2477	840	50513383	0	0	42.1	0.1
6153	74061	0	74061	11865	8310	32966	20920	0	12.7	26.1	3160	2889	1400	61599831	1	126	40.4	0
6634	78362	20603	57759	12910	8096	34207	23149	250	21.1	60.2	2103	3046	780	67617964	6	4453	24.8	0.1
4146	74515	28210	46305	13450	7921	32927	20217	85	17.8	38.1	1444	3063	614	71657634	56	67069	25.3	0
16046	169438	29239	140199	30418	17554	75546	45920	254	21	45	3727	5763	1716	160660256	6	29715	24.2	0
6159	94385	42479	51906	14614	9151	40840	29780	336	41.4	77.6	2344	2894	1197	71823122	51	59128	50.2	0.1
8103	106037	63421	42616	15240	9967	45824	35006	546	37.3	73.9	2323	2536	963	76269786	345	695553	50.9	0.2
4733	61386	8831	52555	9866	6425	27172	17923	99	21.8	58.8	1828	2487	512	51569209	0	0	28.9	0
4061	52965	12568	40397	7782	5461	23477	16245	231	34.2	59.1	1234	1478	546	39269356	13	31098	33.6	0.1
2431	26441	5432	21009	3919	2565	11547	8410	175	34.4	90	693	936	411	18827517	1	116	68.7	0
3961	46291	46291	0	6716	3988	19217	16370	535	106.9	203.7	1170	1098	542	33428999	59	104510	0.5	1.5
6390	60689	60689	0	8702	5199	25286	21502	766	84.7	192.6	2119	1656	850	42041359	40	100165	8.5	2.6
24701	196208	196208	0	33367	18106	86738	57997	2314	184.9	215.5	2964	3372	1828	155868018	142	471875	2.9	13.4
4632	46745	46745	0	6300	4073	19978	16394	359	68.9	151	840	1060	252	30568021	23	62882	7.4	1.5
4328	58068	32463	25605	8821	5930	25000	18317	313	44.8	60.3	1517	1933	968	45125976	40	41397	46.2	0
16547	149611	55412	94199	24523	14181	65862	45045	82	23.6	44.6	3846	4304	2163	125249218	42	228613	39.5	0
5695	54353	29015	25338	7871	4980	21799	19703	203	34.2	59.2	2059	1501	894	40230759	8	24954	20.6	0
3093	47210	26826	20384	7374	4909	20416	14511	232	26.5	59.7	1716	2059	1008	40259687	213	323997	22.8	0
4268	42610	21728	20882	5425	3505	16406	17274	289	34	73.9	1923	932	1351	26046339	70	75966	53.5	0
2355	38057	12360	25697	5981	4289	16750	11037	115	23.9	53.3	1059	1936	528	33469768	5	18900	22.3	0
3702	50943	3771	47172	8341	5850	22222	14530	0	2	2.4	1303	2369	747	45344757	9	23287	22.8	0
2617	40412	14576	25836	5716	4188	17634	12874	161	23.3	46	1247	1603	708	30465855	9	28303	20.9	0
1661	19914	5260	14654	2855	2054	8382	6623	88	30.1	73.8	770	748	526	15183262	39	4960	42	0
2909	44193	16356	27837	5753	4569	18266	15605	122	4.8	15.4	1571	1409	1077	29106092	16	12963	34.6	0.1
5766	66686	28115	38571	9376	6606	28504	22200	197	24.3	53.2	2609	2393	1704	49325709	15	13180	25.7	0
2409	35674	0	35674	6011	4126	15119	10418	0	3.6	5.6	950	1492	504	32908962	0	0	17.8	0
3718	56860	18766	38094	9256	5928	23599	18077	134	29.9	49.8	976	1953	549	48635832	10	83586	18.9	0
3111	43505	22018	21487	6938	4466	18533	13568	84	21.6	39.5	944	1615	700	36033871	12	222058	29.7	0
34860	297554	297554	0	47801	23806	132852	93095	2116	119.9	133.1	5605	6368	3780	227673446	58	793316	18	4.8
6984	62945	62945	0	9833	5816	26907	20389	476	65.6	111.4	1118	1766	931	48112560	62	80851	1	3.1
6286	69758	69758	0	11700	6912	30383	20763	474	54.5	114.8	1615	1983	970	58437600	53	159734	13.3	1.7
6418	79198	27265	51933	14719	8511	33812	22156	232	22.6	44.2	2278	3008	1143	72990829	20	47952	52.5	0
8371	97645	54906	42739	18442	10339	41261	27603	400	40	59.1	2186	3757	1264	92298336	21	31461	51.6	0.1
4772	56085	24579	31506	9462	5564	23696	17363	141	15.7	36.4	1665	1898	886	44623101	12	21188	49.3	0.2
17032	118489	31326	87163	24253	11237	54705	28294	0	14	9.6	1887	2923	1188	119117617	0	2610	18.4	0.2
14273	139397	21172	118225	32941	15691	59329	31436	154	31	27.1	2870	7079	2162	182344783	8	12252	30.9	0.1
6328	72688	23742	48946	14501	7895	30641	19651	502	48	73.3	2345	3516	1288	77081656	39	44204	44.7	0
8250	83174	47102	36072	14938	8701	36272	23263	263	26.5	51.2	2977	2525	1798	71093560	88	1687191	23	0.2
6068	66115	38874	27241	11612	6674	28208	19621	261	31.6	50.5	2521	2348	1573	57259165	18	126048	40.4	0.2
8310	63470	42578	20892	10378	6118	27114	19860	131	37.8	45.2	1975	1863	1249	49825258	74	100434	2.4	0.3
4161	35580	11174	24406	5757	3655	15321	10847	617	12.4	19.1	997	1159	392	27793116	7	8808	8	0.1
10228	86684	27141	59543	16758	9084	37943	22899	174	19	16	1483	2717	892	84358121	3	8247	30.6	0.2
9495	98686	18942	79744	16943	10192	42826	28725	0	4.7	8.3	3127	2879	2091	78603346	9	27091	36.1	0.1
12188	128186	61075	67111	23771	13237	55424	35754	274	27	39.7	3117	4715	1672	118054304	87	324636	42.1	0.1
13483	115728	74349	41379	20595	11577	50091	33465	260	41.5	45.2	3035	3688	1729	100276119	37	114910	14.6	0.4
21851	217846	125042	92804	44943	22016	95425	55462	425	32.6	36.8	4566	7373	2996	223565486	16	83981	43.6	0.1
4384	41302	15205	26097	7030	4336	17832	12104	236	4.6	9	1356	1558	911	33314964	1	36033	17.4	0.1
61685	470907	470907	0	76540	34305	206779	153283	2822	106.8	95.1	5520	6182	2825	332968918	112	3159775	17.3	3.4
32299	246348	246348	0	36394	18986	104766	86202	682	74.2	63.2	3480	3101	1811	165099185	53	662203	44	2.2
10863	90681	90681	0	13101	7163	37580	32837	630	63.3	121.2	2047	2031	1791	60119807	246	133542	11	2.9
3652	35719	35719	0	4130	2190	14562	14837	229	80.3	67.2	797	357	361	17692564	0	489	52	6.5
17629	148089	109252	38837	21343	11421	62604	52721	403	45.9	50.7	2523	2582	1382	100791165	70	1802651	20.7	1.1
19885	165960	44789	121171	29222	15314	72172	49252	552	27.1	32.2	1639	3172	819	142144883	41	317232	27.4	0.2
19379	178191	79586	98605	30335	16583	75409	55864	1832	47.5	67.8	2663	3941	1442	149050515	88	103898	37.9	0.3
11309	134555	15457	119098	20104	12574	58413	43464	137	36.6	47	2397	4297	1009	102714853	34	315972	29.4	0
14284	115528	62036	53492	18710	9871	50522	36425	406	51.2	68.1	1067	1761	708	88178201	35	171350	32.7	0.3
6799	84591	17283	67308	12714	8165	36719	26993	120	22.8	30	1115	2897	690	64797496	32	27421	29.4	0
7686	76451	28054	48397	12282	6871	33868	23430	305	47.2	86.7	1168	2046	586	60382637	59	22566	49.8	0.2
12798	98990	84405	14585	17673	8490	43247	29580	317	36.4	46.6	1330	1487	372	84205167	173	3375922	35.7	0.6
6946	70880	38597	32283	10535	6181	29951	24213	228	51.9	68.7	1322	2174	286	52983199	9	18669	25.1	0.1
12371	111539	25833	85706	20889	10610	48828	31212	410	32.1	42.8	922	2254	481	103937549	103	219617	28	0.6
10685	108211	62210	46001	15415	9217	48054	35525	355	32.6	57.1	1363	1691	306	67197526	127	80191	24.5	0.3
9511	78213	28134	50079	13817	7082	34044	23270	0	10.9	15.3	736	1349	651	66369968	8	22600	32.6	0.2
15899	140519	94590	45929	21702	11720	60797	46300	1150	55	59.4	2109	2787	977	103952687	69	475359	50.2	0.9
6646	59776	45494	14282	10605	5373	26313	17485	46	30.4	21.2	529	652	262	50677280	141	64956	14.4	0.6
17214	157088	100930	56158	25678	13922	67446	50042	492	28.3	56.3	1611	2688	835	120307063	162	327994	9.6	0.9
11071	117624	74252	43372	16569	9844	49161	42050	347	32.1	51.9	2392	2756	1031	80776215	155	263934	30.7	0.2
15342	152756	31091	121665	25331	15231	66251	45943	363	28.9	44.6	2515	4287	1346	128087623	12	62411	51.8	0.1
20086	170663	170663	0	26884	13268	71312	59199	1226	113	118.6	1572	2863	860	124740178	63	230058	24.8	1.9
16749	165263	165263	0	23520	13550	71322	56871	1135	62.7	91.1	3460	4123	2745	111561171	107	181081	19.7	5
11270	107807	107807	0	16838	9100	46798	35071	810	99.6	118.7	2483	2625	1689	80330067	114	1766985	6.9	20.9
22370	220433	220433	0	30152	17346	89827	83108	1553	95.9	112	4541	4897	3027	141905028	273	1008471	3.9	3
14515	119373	119373	0	16894	8521	50326	43632	459	60	61	1497	1740	912	76830695	1924	8861091	24.4	2.4
21576	178603	178603	0	26954	14596	74672	62381	898	91	80.2	2781	2764	693	118448181	242	452329	11	3.2
11472	88743	88743	0	13582	8221	38562	28378	554	59.6	91.4	1045	1166	841	61871636	94	569605	6.8	2
9706	91115	91115	0	13336	7307	39444	31028	400	58.6	66.7	826	1224	356	62123283	243	4601033	36.9	1.7
33933	292774	292774	0	39988	20789	124165	107832	3401	199.8	237.4	5744	4047	1467	178685661	207	966492	39.8	3.4
7741	74618	74618	0	12232	5989	32241	24156	199	46.2	44.8	935	1256	304	55977212	69	98513	25.4	1.2
6193	55030	55030	0	8207	4426	23255	19142	386	84.3	103.9	721	1155	401	37851092	64	69779	5.3	2.3
17323	137360	137360	0	22311	11754	58496	44799	429	66.5	69.2	2755	2484	1385	103018466	158	181319	19.8	4.1
15201	138098	138098	0	22897	11698	59393	44110	637	54.2	89.4	1743	2274	1266	106241897	384	4526310	30.5	1.2
6520	66841	66841	0	10002	5126	28149	23564	337	57.9	107	1550	1458	1226	47593648	55	20644	1.4	9.6
22250	199974	199974	0	26244	14332	83054	76344	1346	92.3	95.9	3581	3170	2014	119056944	26	114473	15.8	5
5269	49557	49557	0	7533	4100	21036	16888	233	73.9	70.2	920	1286	485	36570682	5	45040	0	7
15595	127590	127590	0	20353	9276	54133	43828	483	80.2	66.5	1761	1282	935	92812106	87	506048	26.8	4.6
17219	172360	172360	0	24474	13938	74336	59612	1174	87.3	114.4	3272	3699	1456	112864105	112	484838	11.5	4.4
7796	62472	62472	0	10938	5225	27131	19178	164	55.4	65	472	895	270	50139682	21	75588	23.5	3.1
4631	71596	19764	51832	10216	6769	29868	24743	380	46.7	102.5	1882	2469	542	52310018	16	24004	11	0.1
6072	85379	25148	60231	13407	8269	35517	28186	148	24.6	42	2563	3016	975	68803824	141	1378711	19.6	0.1
2590	33619	7136	26483	4377	3060	14405	11777	48	19.3	35.1	978	1015	145	22537272	11	2403	2.9	0
24005	211259	19015	192244	35718	22586	93880	59075	421	27.3	56.3	6230	8910	2656	188218121	202	1470757	34.5	0
5390	79858	27850	52008	11127	7452	33359	27920	522	40.8	75	2888	2893	997	55647395	85	186473	49	0.1
3630	52089	10991	41098	7435	5204	21724	17726	49	22.3	46.1	1452	1823	723	37899195	95	2215546	15.2	0
8398	108964	74295	34669	14207	9883	44264	40610	363	42.2	71	2502	3201	1598	68683701	118	262830	30.7	0.2
2928	38926	11614	27312	5375	3685	16006	13860	93	27	65.5	896	1279	376	27387593	60	99044	18	0.1
7029	77017	27577	49440	10751	7505	32634	26127	479	41.5	80.2	2680	2765	947	56383427	43	141783	7.1	0.1
6173	73991	53171	20820	9607	6265	30157	27962	251	46.8	69.1	2278	2194	965	46081884	20	54401	57.5	0.1
7639	89576	51163	38413	12644	8143	36716	32073	327	43	67.4	2663	2600	1146	63195829	200	147631	45.1	0.2
4321	71776	27652	44124	11005	7331	30197	23243	375	36.6	77.7	2568	2529	827	56783788	503	6838729	27.9	0.1
3095	45059	9924	35135	6903	4424	19046	14686	167	26	69.5	981	1584	164	35657638	80	488224	42.8	0
13646	194852	194852	0	28075	14037	82941	69799	1725	151.4	191.9	6384	4218	3122	129879580	216	342311	20.9	2.9
6612	57231	31524	25707	8842	5396	24434	18559	280	26.2	55.4	3108	2052	1715	43837222	7	24027	24.6	0.1
4101	41034	22030	19004	6234	4237	17898	12665	78	36.8	75.5	1885	1448	1033	30555676	14	28787	27	0.1
7323	65139	29015	36124	11226	6912	27805	19196	257	30.2	60.8	1651	2570	1083	57108035	39	47900	29.4	0.1
5299	57211	16606	40605	9563	6166	24488	16994	45	18.2	22.9	3091	2173	2308	47097353	50	32642	19.9	0
8989	91560	62109	29451	15890	9509	40394	25767	454	31.5	51.3	2629	2906	1376	75155637	26	124273	22.3	0.1
6816	56565	32150	24415	8828	5414	24102	18221	225	25.8	47.2	1789	1828	1044	48369711	41	37951	26.1	0.1
9334	92879	53523	39356	16465	9609	39582	27223	356	21.9	37.4	3203	3239	1572	83796901	33	94394	27.6	0.1
5587	62283	35799	26484	9313	5895	26351	20724	110	26.5	46.9	3272	2216	1854	46074273	23	29632	17	0.1
4025	41180	24420	16760	6436	3947	17699	13098	86	24.5	35.9	1765	1455	909	31411408	4	49236	29.2	0
5255	49762	25343	24419	7905	4827	21429	15601	133	26.1	58.9	1900	1665	969	39058123	24	56656	31.8	0.1
3631	32857	13694	19163	5347	3591	14051	9868	122	28.3	37.7	1131	1278	383	27275955	6	8453	40.1	0.1
4532	43822	10850	32972	8068	4904	18537	12313	104	29.4	43.4	1602	1986	918	43435557	3	7900	21.1	0
3119	34148	16422	17726	5844	3483	14572	10249	96	30.5	50.4	1346	1284	198	29539021	75	41147	26.9	0.1
16597	126781	38984	87797	21468	12528	56932	35853	445	28.6	44.4	4148	3869	1750	108020613	2	24607	39.1	0
13040	104151	51556	52595	17514	10470	44206	31961	271	22.9	38	4542	3933	1806	87553655	52	127599	31	0.1
5437	56135	33214	22921	9068	6033	24357	16677	149	19.4	49.9	2106	2080	1466	44962640	41	82607	49.1	0
8537	69376	28573	40803	11410	7187	30170	20609	122	23.4	43.4	2833	2962	1512	59521583	17	61394	50.6	0
2159	26689	13708	12981	4601	2569	11643	7876	44	30.7	45.7	923	960	505	22737200	0	0	32.2	0
3151	22638	11280	11358	3340	2098	9546	7654	90	24.7	75.5	809	668	420	16177542	1	3224	21	0
14530	119317	119317	0	17301	10572	50879	40565	1082	86.2	123.7	3979	2753	2244	80080850	83	439150	26.3	2.3
27510	171979	171979	0	27136	13442	75111	56290	1692	118.2	156.6	3695	2762	1861	123005046	90	401671	21.1	4
4238	47055	25655	21400	7971	4732	20176	14176	159	16.2	44.8	935	1515	475	39493502	7	16732	35.1	0.1
9245	86990	39783	47207	15027	8927	37254	25782	254	19.2	42.1	2279	2847	1345	74542139	177	289948	50.9	0.1
15910	145418	88993	56425	26116	13816	62360	43126	269	26.7	42.6	2688	4693	1450	130105150	153	122738	14.6	0.2
6184	75908	32061	43847	13649	7435	32658	22166	263	24	41	1206	2410	460	68703190	36	145242	13.9	0.2
4957	51893	20041	31852	10121	5452	22513	13807	110	38.9	41	838	2100	331	52472144	1	135	23.7	0.1
5965	71563	29629	41934	12618	7083	30486	21376	174	19.6	36.5	1291	2613	532	64676887	4	11681	18.4	0.1
5033	83026	5123	77903	14207	8675	36001	24143	120	4.5	10	1368	3593	816	75526194	14	105036	20.4	0.1
5347	56451	14012	42439	9889	5612	24712	16238	184	4.4	8.5	1392	2253	450	53054595	14	10434	19.7	0.2
4845	86727	31738	54989	13897	8667	36878	27285	224	14	34.1	1849	2963	545	68839778	72	93189	11.8	0.1
10127	130053	17671	112382	22268	14356	57834	35595	0	6	9.8	2970	5314	859	113485499	35	47594	16.4	0
6734	79183	36541	42642	13717	7738	34116	23612	237	35.4	65.3	1490	2500	621	70675104	4	46	13.4	0.2
7598	77274	45851	31423	13634	7886	32860	22894	187	19.7	30.9	1382	2389	688	68940613	33	32820	18.5	0.2
5555	57201	5266	51935	11148	5973	25281	14799	122	6.6	9.1	811	1842	306	56321236	9	13167	24.7	0.1
3051	36751	16580	20171	6389	3636	15634	11092	115	33.5	38.4	661	1192	292	31852058	4	78970	44.6	0.1
8688	75543	34196	41347	14294	7499	32666	21084	141	34.3	44.9	1156	2107	429	71157218	62	50320	38.3	0.3
6529	59825	29143	30682	11090	5943	26042	16750	127	24.2	34.3	1324	2058	722	57095784	0	0	31.3	0.1
15023	161581	83943	77638	27038	15264	69904	49375	487	24.9	42.5	3180	4769	1535	134501322	15	140650	28.2	0.2
4345	55500	17903	37597	9594	5689	23961	16256	113	16.9	40.7	1161	2194	471	48205279	4	2602	34.7	0.1
14078	136112	87486	48626	22461	13342	58761	41548	615	24.2	61	3353	3619	1664	110198746	90	162375	29	0.1
5108	63014	22107	40907	10881	6317	27336	18480	293	32.8	62	1800	2737	507	57515438	0	0	19.3	0.4
64462	399272	135258	264014	83786	35224	182587	97675	273	13	12	4443	6945	1885	407916988	20	61979	22.4	0.3
5929	60262	28194	32068	10918	5935	25776	17633	127	26.7	45.5	1132	2194	567	55491119	32	55777	14.9	0.2
6254	59077	16603	42474	9777	5943	25572	17785	0	6.4	9	1425	1857	545	48585605	10	21648	15.3	0.1
11159	91664	42373	49291	16756	8677	40093	26138	138	23.3	29.9	1617	2277	742	83598206	18	188452	30.8	0.2
7508	58879	23505	35374	11053	5585	25682	16559	141	11.7	5.6	1249	1850	352	56076059	18	96425	16.2	0.2
6606	61425	33721	27704	11254	6036	26561	17574	283	36.5	60.2	1038	1940	546	58151519	38	28655	19.6	0.5
6456	83894	31441	52453	14361	8361	36295	24877	156	16	31.7	2205	3003	542	72668874	21	11359	24.3	0.2
5892	70233	33393	36840	12863	7191	30137	20042	107	17.5	27.8	1619	2303	696	64696235	0	4754	19.2	0.1
5116	57446	13018	44428	10954	5930	24610	15952	173	28.9	50.1	837	2088	359	56037357	6	15145	30.4	0.3
9876	77994	41398	36596	13986	7444	33950	22614	205	37.1	40.1	1489	2026	587	68810249	19	53659	18.8	0.4
6746	69433	34681	34752	11900	7129	30183	20221	265	15.8	33.7	2369	2323	1278	57168706	3	27890	46.7	0.1
7562	100246	100246	0	15034	8766	41430	35016	701	53.1	93.8	3294	2447	1945	70539590	161	106894	5.8	2.4
7041	73522	73522	0	10061	6282	30717	26462	733	74	122.5	2370	2020	1830	48410986	696	7199294	3.2	3
6925	63505	63505	0	10384	5525	26718	20878	440	64.7	96.4	1391	1449	870	50229488	39	52771	7.6	3.3
82115	534813	534813	0	83200	36397	236933	178283	5158	109.8	120.6	11400	12339	4244	378538700	114	1649487	13.7	3.9
4880	47560	32584	14976	7566	4703	20584	14707	168	25.2	42.3	1924	1591	1399	35996878	64	123803	41.6	0.1
4080	48243	22855	25388	7552	4541	20808	15342	317	25.3	47.9	1633	1501	846	34641852	7	8664	38.5	0.1
5317	57015	35863	21152	9038	5528	24096	18353	227	33.7	50.2	1823	1907	1011	42445212	33	24681	47.1	0
9947	82421	44636	37785	13770	7968	35892	24791	184	32.9	38.9	1702	2066	801	64433755	72	38588	37.1	0.1
5771	60277	30306	29971	9520	5774	25860	19123	284	31.4	70.2	1786	2030	962	44933715	0	0	20.6	0.1
9065	81882	37584	44298	13009	7846	35398	25629	53	25.5	26.4	2308	2029	1158	55618548	36	2498394	34	0.1
4130	46999	24241	22758	6665	4085	19894	16355	31	34.7	35.5	1306	1404	514	31243995	0	215	27.9	0.1
8564	79438	48677	30761	11674	7128	33438	27198	393	54.5	91.1	1463	1756	749	53874528	10	80848	21.5	0.4
9129	66480	16385	50095	10645	6894	29131	19810	0	6.3	12.8	1761	1895	1198	50785976	30	17982	43	0
5871	65638	38468	27170	10235	5940	28279	21184	172	38.4	50.3	1787	1899	1107	46800197	26	85693	42.1	0.2
12267	80652	33671	46981	14543	7706	36689	21714	146	37.3	40.5	1376	1163	747	63836246	451	1080041	34.4	0.1
3949	39336	16486	22850	6190	3718	16925	12503	65	22.9	30.5	1246	1024	782	27745099	3	250	6.5	0.1
5545	56134	26163	29971	8964	5787	23639	17744	83	29.2	33.7	1463	1649	856	42209174	11	25735	28.5	0
13347	120186	76614	43572	19381	10870	51832	38103	246	34.2	39.9	3259	2910	1703	88393490	129	133595	24.7	0.1
7914	77630	51038	26592	11850	7762	32567	25451	192	32.2	56.9	2680	2351	1969	55262419	330	356288	45.5	0.2
3919	46724	23488	23236	7089	4388	19963	15284	64	28.5	48.2	1988	1665	1273	33967013	22	19009	35.9	0.1
5037	53039	32464	20575	8308	5142	22640	16949	286	36	74.7	1440	1564	954	39653820	34	74164	55	0.1
3341	36696	19340	17356	5784	3537	15341	12034	0	17.4	17.2	1189	1211	675	25794066	26	24244	31.9	0.1
10673	107048	107048	0	15961	8008	44626	38453	604	72.3	103.2	1589	1856	1006	72752340	91	118607	34.9	2
57245	401907	401907	0	58593	32466	171186	139662	3249	109.7	108.2	6117	5781	3313	259038913	255	1470897	16.9	1.8
4516	40888	40888	0	5355	2939	17392	15202	112	46.2	71.7	755	352	313	20762415	236	64120	21.4	0.6
